# Supplementary material for: Therapeutic Effects of Inhibition of Sphingosine-1-Phosphate Signaling in HIF-2α Inhibitor-Resistant Clear Cell Renal Cell Carcinoma
Source: Cancers (Basel). 2021 Sep 25;13(19):4801. doi: 10.3390/cancers13194801 (PMC8508537; doi:10.3390/cancers13194801)
Supplement: Supplementary file 1 [file cancers-13-04801-s001.zip › suppl/Supplementary_Table_1.xlsx]

## Sheet: VpR-VpR_CTRL_greater_raw
	p.geomean	stat.mean	p.val	q.val	set.size	X20160322.A.2009.t	X20160322.A.2017.1t	X20160322.A.2017.2t	X20160322.A.2018.t	X20160322.A.2020t	X20160322.A.2028.t	B_2542_t1_m	B_2530_t1_m	B_2535_t1_m	B_3319_t1_m	B_2753_t1_m	B_2756_t1_m	Genes
SFMBT1_TARGETS	0.108064	1.08936	0.000136849	0.00136849	17	0.0592613	0.11039	0.15417	0.145856	0.590325	0.0915901	0.202951	0.112487	0.217965	0.0569715	0.0328209	0.344769	Slc7a11(3.6), Bbc3(1.88), Runx2(1.68), Sphk1(1.4), Dusp10(1.17), Tgfb3(1.05), Ccdc57(0.81), Tet3(0.74), Sfmbt1(0.51), Arhgap4(0.25), Cnpy3(-0.09), Fgd6(-0.49), Abcc3(-0.49), Tmem132a(-0.51), Rrad(-0.52), Sh3kbp1(-0.54), Sema3a(-0.94),
WP_SIGNAL_TRANSDUCTION_OF_S1P_RECEPTOR	0.195908	0.81893	0.00252224	0.0126112	25	0.370554	0.130427	0.241178	0.126031	0.235902	0.0968992	0.226203	0.247187	0.144712	0.229716	0.218056	0.352109	Racgap1(4.63), Mapk7(1.57), S1pr2(1.41), Sphk1(1.4), Asah1(1.36), Mapk4(1.09), Mapk6(1.08), Gnai2(0.89), Akt3(0.87), Gnai3(0.54), Akt1(0.45), Gnai1(0.42), Mapk3(0.23), Mapk1(0.1), Plcb3(-0.02), Pik3c2b(-0.04), Plcb2(-0.06), S1pr1(-0.17), Akt2(-0.3), S1pr3(-0.32), Sphk2(-0.56), S1pr5(-0.76), Mapk12(-0.91), Smpd2(-1.15), Plcb1(-2.11),
PID_S1P_S1P2_PATHWAY	0.218559	0.710193	0.00759395	0.0219616	24	0.496837	0.340798	0.478556	0.102377	0.173584	0.154825	0.176164	0.259683	0.11497	0.218364	0.301932	0.260207	Jun(2.59), Fos(2.45), Gna13(1.56), S1pr2(1.41), Gna15(1.12), Gnai2(0.89), Gnai3(0.54), Elk1(0.5), Rhoa(0.48), Gnai1(0.42), Rac1(0.31), Mapk8(0.26), Mapk3(0.23), Cdh5(0.12), Mapk1(0.1), Gna11(-0.02), Mapk14(-0.04), Irs1(-0.16), Pak1(-0.26), Gnaq(-0.5), Gnaz(-0.6), Gna12(-0.63), Gna14(-1.42), Gnao1(-2.38),
PID_S1P_S1P1_PATHWAY	0.208046	0.698395	0.00878463	0.0219616	21	0.313457	0.274302	0.43211	0.126832	0.21398	0.148541	0.14704	0.323916	0.203097	0.157609	0.207471	0.565222	Itgb3(2.94), Ptgs2(2.14), Sphk1(1.4), Pdgfb(1.27), Itgav(1.07), Gnai2(0.89), Abcc1(0.63), Gnai3(0.54), Rhoa(0.48), Gnai1(0.42), Vegfa(0.39), Rac1(0.31), Mapk3(0.23), Plcg1(0.16), Mapk1(0.1), Plcb2(-0.06), S1pr1(-0.17), Gnaz(-0.6), Pdgfrb(-0.75), Kdr(-2.04), Gnao1(-2.38),
PID_S1P_S1P3_PATHWAY	0.220688	0.657222	0.0123278	0.0246556	29	0.394426	0.346656	0.461135	0.0831734	0.261929	0.101154	0.208078	0.337118	0.127244	0.212877	0.292396	0.495629	Itgb3(2.94), Gna13(1.56), S1pr2(1.41), Pdgfb(1.27), Src(1.17), Gna15(1.12), Itgav(1.07), Cxcr4(0.93), Gnai2(0.89), Akt3(0.87), Gnai3(0.54), Rhoa(0.48), Akt1(0.45), Gnai1(0.42), Vegfa(0.39), Rac1(0.31), Mapk3(0.23), Mapk1(0.1), Gna11(-0.02), S1pr1(-0.17), Jak2(-0.27), S1pr3(-0.32), Gnaq(-0.5), Gnaz(-0.6), Gna12(-0.63), Pdgfrb(-0.75), Gna14(-1.42), Flt1(-1.61), Gnao1(-2.38),
GOBP_SPHINGOLIPID_MEDIATED_SIGNALING_PATHWAY	0.286263	0.472123	0.0550729	0.0917882	15	0.407399	0.343558	0.447566	0.114601	0.563845	0.213858	0.332332	0.223691	0.289943	0.341332	0.236715	0.476937	S1pr2(1.41), Sphk1(1.4), Spns2(0.9), Pik3cg(0.82), Smpd3(0.46), Akt1(0.45), Ezr(0.33), Rac1(0.31), Klf14(0.16), S1pr1(-0.17), Pik3cb(-0.24), S1pr3(-0.32), Sphk2(-0.56), S1pr5(-0.76), S1pr4(-1.09),
GOMF_SPHINGOSINE_1_PHOSPHATE_RECEPTOR_ACTIVITY	0.437309	0.0664413	0.412343	0.589062	7	0.646209	0.446985	0.475019	0.271994	0.6602	0.471959	0.535713	0.376389	0.392589	0.434691	0.34944	0.643112	S1pr2(1.41), Sphk1(1.4), S1pr1(-0.17), S1pr3(-0.32), Sphk2(-0.56), S1pr5(-0.76), S1pr4(-1.09),
PID_S1P_S1P4_PATHWAY	0.490379	-0.00195211	0.502892	0.628615	14	0.586882	0.508227	0.561301	0.312493	0.430406	0.472605	0.557883	0.541703	0.500405	0.434963	0.607918	0.500821	Gna13(1.56), Gnai2(0.89), Gnai3(0.54), Rhoa(0.48), Gnai1(0.42), Cdc42(0.41), Mapk3(0.23), Plcg1(0.16), Mapk1(0.1), Gnaz(-0.6), Gna12(-0.63), S1pr5(-0.76), S1pr4(-1.09), Gnao1(-2.38),
PID_S1P_META_PATHWAY	0.497265	-0.0855093	0.615203	0.683558	21	0.743494	0.587535	0.693137	0.299218	0.622926	0.349671	0.535572	0.474445	0.399263	0.487813	0.476494	0.71014	Gna13(1.56), S1pr2(1.41), Sphk1(1.4), Gna15(1.12), Gnai2(0.89), Abcc1(0.63), Gnai3(0.54), Gnai1(0.42), Sgpl1(0.1), Gna11(-0.02), S1pr1(-0.17), Sgpp1(-0.3), S1pr3(-0.32), Gnaq(-0.5), Sphk2(-0.56), Gnaz(-0.6), Gna12(-0.63), S1pr5(-0.76), S1pr4(-1.09), Gna14(-1.42), Gnao1(-2.38),
BIOCARTA_S1P_PATHWAY	0.610857	-0.351973	0.880549	0.880549	8	0.410395	0.706514	0.601415	0.641933	0.711891	0.584095	0.527153	0.531384	0.632641	0.737215	0.817677	0.634613	Srebf1(0.92), Mbtps2(0.45), Scap(0.09), Ldlr(-0.08), Mbtps1(-0.39), Srebf2(-0.47), Hmgcs1(-0.69), Lima1(-1.4),
Overlapping with KIRC				adjp < 0.05

## Sheet: KIRC_TumorVsNormal_greater_raw
	p.geomean	stat.mean	p.val	q.val	set.size	TCGA.B0.5694.01A.11R.1541.07	TCGA.B8.5552.01B.11R.1672.07	TCGA.B0.4712.01A.01R.1503.07	TCGA.CZ.4865.01A.02R.1503.07	TCGA.B0.5402.01A.01R.1503.07	TCGA.B0.5711.01A.11R.1672.07	TCGA.B0.5705.01A.11R.1541.07	TCGA.CZ.4863.01A.01R.1503.07	TCGA.CZ.5469.01A.01R.1503.07	TCGA.CZ.5463.01A.01R.1503.07	TCGA.B8.4620.01A.02R.1325.07	TCGA.CW.5589.01A.01R.1541.07	TCGA.CZ.5462.01A.01R.1503.07	TCGA.CJ.5679.01A.11R.1541.07	TCGA.B0.5691.01A.11R.1541.07	TCGA.B0.5706.01A.11R.1541.07	TCGA.CZ.5452.01A.01R.1503.07	TCGA.CZ.5456.01A.01R.1503.07	TCGA.B0.5696.01A.11R.1541.07	TCGA.CW.5591.01A.01R.1541.07	TCGA.B8.4619.01A.02R.1325.07	TCGA.CZ.5989.01A.11R.1672.07	TCGA.CW.5581.01A.02R.1541.07	TCGA.CW.6088.01A.11R.1672.07	TCGA.CZ.5982.01A.11R.1672.07	TCGA.CZ.5457.01A.01R.1503.07	TCGA.CZ.5470.01A.01R.1503.07	TCGA.B0.5697.01A.11R.1541.07	TCGA.CZ.5985.01A.11R.1672.07	TCGA.B0.5690.01A.11R.1541.07	TCGA.CZ.5461.01A.01R.1503.07	TCGA.CZ.5453.01A.01R.1503.07	TCGA.B0.5712.01A.11R.1672.07	TCGA.CZ.5984.01A.11R.1672.07	TCGA.B0.5699.01A.11R.1541.07	TCGA.CZ.5466.01A.01R.1503.07	TCGA.B0.5709.01A.11R.1541.07	TCGA.CJ.5689.01A.11R.1541.07	TCGA.CJ.6033.01A.11R.1672.07	TCGA.CZ.5458.01A.01R.1503.07	TCGA.B8.5549.01A.01R.1541.07	TCGA.CW.5584.01A.01R.1541.07	TCGA.CJ.6030.01A.11R.1672.07	TCGA.B0.5703.01A.11R.1541.07
SFMBT1_TARGETS	0.0115306	2.27857	1.74622e-73	1.74622e-72	17	0.0115802	0.0115016	0.00287822	0.0109268	0.0538082	0.0360935	0.0406799	0.0279908	0.00283435	0.147392	0.00204192	0.011981	0.0101488	0.0441393	0.0139244	0.00685888	0.0094032	0.00507979	0.0624757	0.0297885	0.367034	0.495649	0.0911543	0.058259	0.0279403	0.0404339	0.00598931	0.00403886	0.0211291	0.00581118	0.0105353	0.0764003	0.131911	0.0187643	0.0221698	0.00277412	0.000960515	0.00246869	0.00565633	0.0345044	0.0179723	0.0103141	0.000646823	0.00677754
PID_S1P_S1P3_PATHWAY	0.110648	1.06224	4.77175e-19	2.38588e-18	29	0.176577	0.017405	0.237627	0.0416527	0.208818	0.0401067	0.155136	0.141242	0.54422	0.224924	0.0508131	0.0454482	0.728917	0.482859	0.0157056	0.174923	0.358956	0.253762	0.101092	0.12131	0.270589	0.113154	0.081486	0.0671523	0.0337029	0.0639077	0.536845	0.156589	0.51287	0.00877608	0.0468916	0.193954	0.582317	0.242038	0.243703	0.445197	0.0190682	0.0326454	0.042522	0.0553749	0.137195	0.0565293	0.105732	0.217355
PID_S1P_S1P1_PATHWAY	0.120849	1.02928	9.1841e-18	3.06137e-17	21	0.186713	0.0202427	0.279382	0.0781455	0.168127	0.0543236	0.319357	0.19136	0.418506	0.314756	0.0460765	0.0608715	0.475845	0.43542	0.0245358	0.0597067	0.292912	0.237999	0.0816441	0.134667	0.472694	0.18936	0.136036	0.0648986	0.0631855	0.112414	0.414003	0.12495	0.335358	0.0179323	0.0497306	0.225288	0.543485	0.2664	0.320499	0.38352	0.0411825	0.0614225	0.0294441	0.0702621	0.125686	0.0484381	0.176441	0.330307
GOBP_SPHINGOLIPID_MEDIATED_SIGNALING_PATHWAY	0.237229	0.60924	2.11702e-07	5.29254e-07	16	0.289543	0.193168	0.354471	0.164875	0.307129	0.25373	0.139238	0.191061	0.442027	0.534234	0.356692	0.17204	0.599057	0.775491	0.159869	0.139249	0.148314	0.537285	0.161719	0.213289	0.609756	0.590674	0.293666	0.255428	0.198599	0.362104	0.159381	0.20373	0.537682	0.0563424	0.175561	0.261088	0.659396	0.429426	0.20041	0.278437	0.0803412	0.133843	0.189554	0.154654	0.286234	0.158654	0.179928	0.0637784
GOMF_SPHINGOSINE_1_PHOSPHATE_RECEPTOR_ACTIVITY	0.24939	0.582353	1.15269e-06	2.30539e-06	8	0.288618	0.170828	0.225413	0.20706	0.291981	0.276817	0.269681	0.209686	0.304684	0.632861	0.216687	0.158665	0.693821	0.59391	0.111649	0.181936	0.248539	0.529901	0.218944	0.377865	0.530847	0.625107	0.4466	0.302144	0.181482	0.284444	0.222969	0.308125	0.658724	0.0637236	0.192199	0.329755	0.659108	0.417059	0.32909	0.361712	0.100818	0.0622911	0.102188	0.217274	0.465006	0.202497	0.216228	0.0891404
PID_S1P_S1P4_PATHWAY	0.266504	0.529151	6.05776e-06	1.00963e-05	14	0.287047	0.117895	0.217704	0.172747	0.441101	0.144944	0.391975	0.3685	0.622071	0.501938	0.191903	0.106405	0.768656	0.443028	0.112492	0.252628	0.282508	0.286414	0.222416	0.169167	0.718616	0.357113	0.195592	0.234882	0.271201	0.352946	0.564486	0.316376	0.584737	0.0909586	0.164854	0.314309	0.669571	0.41758	0.343534	0.280828	0.122616	0.19323	0.256619	0.158384	0.271875	0.188043	0.317726	0.284968
PID_S1P_META_PATHWAY	0.338475	0.247924	0.0189683	0.0270976	21	0.601296	0.167372	0.362945	0.247295	0.594033	0.383011	0.531194	0.461322	0.662792	0.605661	0.302949	0.213345	0.829605	0.753704	0.115925	0.361232	0.328748	0.441308	0.357337	0.181594	0.628479	0.507841	0.358692	0.372807	0.295057	0.341304	0.542595	0.420135	0.755294	0.158195	0.255319	0.508429	0.902427	0.529323	0.525667	0.449521	0.0711326	0.15302	0.29685	0.238722	0.455556	0.276432	0.309325	0.24088
WP_SIGNAL_TRANSDUCTION_OF_S1P_RECEPTOR	0.367443	0.230362	0.0263732	0.0329665	25	0.373734	0.254736	0.491594	0.405014	0.470924	0.319933	0.251269	0.420789	0.589363	0.764703	0.372868	0.20522	0.854189	0.728758	0.163622	0.470394	0.427375	0.577778	0.256984	0.386117	0.807248	0.739425	0.445349	0.283901	0.165156	0.304144	0.464162	0.468562	0.798212	0.085799	0.388638	0.278003	0.781928	0.675086	0.440189	0.581496	0.224807	0.145692	0.296115	0.400418	0.504855	0.310226	0.372967	0.221168
PID_S1P_S1P2_PATHWAY	0.412661	0.0115533	0.463287	0.514763	24	0.530085	0.134008	0.337815	0.336154	0.439589	0.428847	0.583077	0.697664	0.853043	0.632418	0.219636	0.245414	0.827326	0.665926	0.241658	0.292145	0.639748	0.223931	0.640567	0.296421	0.419814	0.443249	0.487234	0.45735	0.472568	0.468578	0.885048	0.629215	0.804619	0.308145	0.282562	0.399906	0.730957	0.728879	0.775879	0.508824	0.160765	0.422551	0.401939	0.274455	0.205429	0.32289	0.464282	0.58801
BIOCARTA_S1P_PATHWAY	0.703388	-0.727587	1	1	8	0.910103	0.752383	0.82972	0.903719	0.851405	0.515364	0.685234	0.797184	0.84661	0.612413	0.665239	0.841322	0.820388	0.882615	0.532758	0.585047	0.888074	0.760844	0.679705	0.757012	0.18758	0.825319	0.470234	0.659662	0.698663	0.783249	0.915419	0.795744	0.707845	0.620866	0.707541	0.657208	0.797429	0.838779	0.727878	0.740998	0.54342	0.858557	0.704648	0.866572	0.702144	0.784487	0.859663	0.826386
Overlapping with VpR				adjp < 0.05
[truncated: 29 more columns]
